# Supplementary material for: MGA directly recruits SETDB1/ATF7IP for histone H3K9me3 mark on meiosis-related genes in mouse embryonic stem cells
Source: iScience. 2025 Jul 5;28(8):113059. doi: 10.1016/j.isci.2025.113059 (PMC12303078; doi:10.1016/j.isci.2025.113059)
Supplement: Table S2. Gene lists categrized into each cluster [file mmc2.xlsx]

## Sheet: Supplemental Table 2
Table S2
Gene lists categrized into each cluster
Cluster Number
1	2	3	4	5		6		7
19 genes	363 genes	291 genes	571 genes	751 genes		929 genes		1,007 genes
AW822073	1700019D03Rik	0610040J01Rik	1700018B08Rik	1110032F04Rik	Son	0610030E20Rik	Prr7	1700001O22Rik	Nsg2
Boll	1700029J07Rik	1700003F12Rik	1700020L24Rik	1190005I06Rik	Sos1	1110008P14Rik	Prss22	1810037I17Rik	Nt5c
Ccdc177	2010300C02Rik	4921507P07Rik	1700067K01Rik	1700016H13Rik	Sox11	1110032F04Rik	Prxl2a	2300009A05Rik	Nt5dc2
Cops7a	2210016F16Rik	4930447C04Rik	2310061I04Rik	1700029P11Rik	Sox12	1700017N19Rik	Psap	4833427G06Rik	Nudt10
Duxf3	Aars	4931428F04Rik	2700049A03Rik	2510009E07Rik	Sox17	1700030K09Rik	Psmc3ip	4921504E06Rik	Nudt11
Fkbp6	Abhd6	8030474K03Rik	3110009E18Rik	2610042L04Rik	Sox4	1700037H04Rik	Psme3	4930426L09Rik	Nup210l
Gdf15	Acot2	A430005L14Rik	4430402I18Rik	5730596B20Rik	Sp5	1700122O11Rik	Ptgdr2	4930505A04Rik	Nutm2
Gm4981	Adam10	A930002H24Rik	4930519P11Rik	Abcc6	Spata32	2310011J03Rik	Ptger3	4930558K02Rik	Nxf2
Kbtbd6	Adcy5	Aars	4931428F04Rik	Abtb2	Spg7	2310030G06Rik	Ptges3	9130019O22Rik	Oat
Kbtbd7	Adhfe1	Actl10	Aaas	Acap3	Spsb2	2310057M21Rik	Ptk2	9130023H24Rik	Ocstamp
Mest	Adnp	Adad2	Abca17	Acot1	Srpk1	2610002M06Rik	Ptpn20	9130213A22Rik	Odf2
Micu2	Adra2c	Adk	Abca3	Acot6	Srr	2810459M11Rik	Pts	A130051J06Rik	Olfr503
Nefm	Adrb1	Adora2b	Abcc8	Acp5	Srsf1	3110082J24Rik	Ptx4	Abca1	Onecut1
Nr1d2	Agpat5	Agfg2	Abcd4	Actg1	Srsf7	4930430F08Rik	Pycrl	Abca2	Oprd1
Tasor	Ahi1	Aip	Abhd18	Adam15	Ss18	4930524B15Rik	Qdpr	Abcb1b	Optc
Trim50	Ajm1	Akip1	Abhd5	Adamts2	Sspn	4931406P16Rik	Rab10	Abcc5	Osbpl1a
Trim80	Akap1	Alyref	Acot3	Adamts3	St6galnac2	4933428G20Rik	Rab11fip1	Abcf2	Osr2
Vti1a	Akap11	Anapc11	Acot5	Adat1	Stard4	9330182L06Rik	Rab24	Abhd16a	Otop1
Zdhhc6	Akt3	Ap3m1	Adgrv1	Adcy3	Stk4	A530084C06Rik	Rab3gap2	Abraxas1	Otud6a
	Aldh1a2	Arhgap29	Adra2a	Adssl1	Stom	Aard	Rac3	Acaa1b	Otulin
	Alyref2	Arv1	Adrb1	Ahi1	Sumo2	Aatf	Rad18	Ace	Otulinl
	Amh	Aspa	Adrb3	Ahnak	Supt3	Abca5	Rad52	Aco1	Oxct2a
	Ankmy1	B3galt6	Aebp2	Aimp2	Supt4a	Abcc10	Raet1e	Acot13	P2ry2
	Ankrd11	Bap1	Agbl3	Aldh7a1	Syn2	Abcc4	Ralyl	Acrbp	P4ha1
	Ankrd37	BC048562	Ajm1	Alpk1	Syndig1	Abce1	Ramp2	Acsf2	P4ha2
	Anp32b	BC049762	Ajuba	Angel1	Taf15	Abhd13	Ranbp1	Acss2	Pabpc2
	Ap1ar	Bcl7b	Aldh1a2	Angptl6	Taf7l	Abl2	Rasl11b	Actr3b	Pafah1b3
	Apex1	Bdp1	Alg11	Ankrd26	Tbc1d16	Acadsb	Rassf1	Actrt3	Panx2
	Arfgef1	Bmp2k	Alkbh5	Ankrd28	Tbc1d24	Acat1	Rassf3	Adad1	Paqr5
	Armc6	Btbd18	Alpl	Ankrd9	Tbl2	Acbd7	Rbl1	Adamts1	Parp3
	Ascl2	Btg3	Amd1	Anxa7	Tbx18	Acer2	Rbm12b1	Adamts17	Parp8
	Atad1	Calhm6	Amn	Ap2a2	Tcl1	Acsbg2	Rbm38	Adamts19	Parvg
	Atf7ip	Cc2d1a	Ankrd13b	Apoa1	Tcof1	Acsbg3	Rbms1	Adamts7	Patl2
	Atl3	Ccdc146	Ankrd9	Apobec2	Tdrd5	Acsl5	Rcn2	Adap2	Pax5
	Atp6v0d1	Ccdc158	Ano8	Arfrp1	Tdrd9	Actn2	Rcvrn	Adarb1	Pcdhb17
	Azi2	Ccdc166	Anp32b	Arhgap27	Tfap2c	Actn3	Rec8	Adcyap1r1	Pcdhb18
	Azin1	Ccdc186	Apold1	Arhgap35	Tgfa	Adam32	Reep4	Adgrb3	Pcdhgc3
	B230219D22Rik	Ccdc36	Arf6	Arhgef10	Tgfb1	Adamts18	Reln	Adrb2	Pclaf
	B3gnt9	Ccnd1	Arhgap27	Asap1	Tgfbr3l	Adamts8	Repin1	Aebp1	Pclo
	B4galnt1	Ccne2	Arid1a	Asb7	Them4	Adgra3	Rflnb	Afap1	Pcmtd2
	BC107364	Ccr10	Arid2	Ascl2	Timm13	Adgrb1	Rgl1	Agap3	Pcolce2
	Bcl11b	Cd37	Armt1	Ascl4	Tiparp	Adgrg6	Rgs2	Ago3	Pcsk1n
	Bend6	Cdip1	Arrdc1	Asic2	Tlcd4	Adh5	Rgs9bp	Ahcyl2	Pcsk9
	Bloc1s2	Cdkn2aipnl	Arsg	Atf7	Tle1	Ado	Rhd	Ahr	Pcyt1a
	Bmpr2	Celf6	Atf5	Atg16l2	Tll2	Ahcyl1	Rhebl1	Ahsg	Pdcd2
	Boll	Cetn3	Atic	Atl2	Tmc6	AI854703	Rhob	Aire	Pde1b
	Bora	Chst12	Atmin	Atp5mpl	Tmc8	ajm1	Rimkla	AK157302	Pde2a
	Brd2	Ciart	Atp6v1h	Atp6v1d	Tmco6	Ak2	Riox2	Ak4	Pdgfa
	Brf1	Clk4	Atp7b	Atpsckmt	Tmed1	Ak5	Ripk4	Akr1b3	Pdha2
	Btbd7	Clptm1l	Atxn7	Aven	Tmeff2	Anapc10	Ripor2	Alad	Pdia5
	C1qtnf4	Cmc1	Axin1	Avpi1	Tmem11	Ankrd27	Rmdn1	Alas1	Penk
	Cacna1b	Cmtr2	B2m	B3gat2	Tmem120a	Ankrd31	Rnd1	Alcam	Per1
	Cacna2d1	Cnppd1	B3gnt7	B3gnt2	Tmem132e	Ap1g2	Rnd2	Aldh1a3	Per3
	Camta1	Cntd1	B3gnt9	B430305J03Rik	Tmem181a	Ap1s3	Rnf213	Aldh3a2	Pgm2l1
	Capn10	Cntln	B9d1	B930094E09Rik	Tmem191c	Arfgap3	Rnf217	Aldh4a1	Pgpep1l
	Cbln1	Cntnap1	Bach2	Bahcc1	Tmem256	Arhgdia	Rnf32	Alms1	Phb
	Ccdc116	Coa3	Bahd1	Bambi	Tmem41b	Arhgef39	Rnf34	Alox12e	Pheta1
	Ccdc124	Cpeb1	Banp	BC025920	Tmem88b	Arl4a	Rnf39	Alpk2	Phf23
	Ccdc177	Cyp2r1	Bcas2	BC055324	Tnfaip2	Asic2	Rnf40	Alx1	Phf6
	Ccdc85c	D1Pas1	Bhlhe41	BC107364	Tnfrsf10b	Asph	Rp9	Amz1	Phlda1
	Ccnj	Dazl	Birc6	Bcl11a	Tnfrsf19	Aspscr1	Rpa1	Angptl4	Phtf1
	Cdc42ep3	Dbn1	Bmp6	Best2	Tomm34	Asrgl1	Rpp38	Angptl6	Pif1
	Cdh3	Dbp	Bmpr2	Bhlhe40	Top1	Atad3a	Rprm	Ank2	Pik3ap1
	Cdk6	Ddhd2	Bnip1	Bhlhe41	Tor1b	Atf6	Rps24	Ankrd36	Pip4k2a
	Cdkn2aip	Ddx19b	Brat1	Bicdl1	Tpbg	Atf7ip2	Rps6ka4	Ankrd49	Pitpnb
	Cdt1	Ddx25	Brd2	Bid	Tra2b	Atp10a	Rps6kl1	Ankrd53	Pkia
	Cebpb	Ddx4	Cabp1	Bmp4	Tril	Atp1a3	Rpusd1	Ankrd55	Plbd1
	Cep57l1	Ddx43	Cacna1a	Bmp8a	Trim46	Atp23	Rsad1	Ano10	Pld1
	Cetn3	Dhrs13	Cacnb1	Bmp8b	Trim67	Atp5g3	Rsrc1	Ano6	Pld6
	Clcn3	Dhx40	Calm1	Bnc2	Trim7	Atxn3	Rtl10	Ap1b1	Plekho2
	Cltc	Dmrtb1	Camkv	Bola2	Trmt5	Atxn7l3b	Rundc3b	Ap3b1	Plppr4
	Cnnm1	Dmrtc2	Car5a	Bspry	Trnp1	B3galnt1	Sae1	Ap4e1	Pls1
	Coprs	Dnajb3	Carhsp1	Bst1	Tsc22d1	B4galnt4	Safb	Apba3	Plscr4
	Cox5b	Dop1a	Carmil3	C1ql1	Tspan5	Bag2	Safb2	Aph1c	Pnmt
	Crtc1	E2f6	Casz1	C530025M09Rik	Ttc39c	Bag3	Sap25	Apoa5	Pole3
	Cry1	Efna3	Cbfb	Cabp1	Ttc39d	Bag4	Sapcd2	Apobec3	Poli
	Ctdsp1	Eid1	Ccbe1	Cabyr	Ttyh3	BC030500	Sc5d	Apobr	Polr3h
	Cul4a	Eif5a	Ccdc105	Cadm4	Tuba3b	BC048403	Scamp1	Arhgap20	Pon2
	Cyp20a1	Eif5a2	Ccdc116	Calb2	Tubb3	BC067074	Scfd2	Arhgap45	Pou2f3
	D5Ertd579e	Epop	Ccdc62	Camk4	Tuft1	Bcap29	Scg3	Arhgef26	Pou6f1
	Dbp	Ercc6	Ccdc88b	Camkk2	Tusc1	Bcl7c	Sco2	Armc12	Ppic
	Dcaf4	Errfi1	Ccdc88c	Canx	U2af1l4	Bfsp1	Sdc1	Armc2	Ppp1r13l
	Dcun1d2	Fam174b	Ccdc91	Catsperz	U2af1l4	Bik	Sdcbp2	Armc5	Pramel1
	Ddah1	Fam178b	Ccnd1	Cavin3	U2surp	Blm	Sdha	Arpc3	Prdm11
	Ddhd1	Fam185a	Ccne2	Cbln4	Ubald1	Bmi1	Sdk1	Arsb	Prelid2
	Ddx19b	Fam217b	Cct7	Cbx4	Ubap2	Bmyc	Sec23ip	Arsj	Prelid3a
	Ddx28	Fam221a	Cdc14b	Cc2d2b	Ube2b	Bok	Secisbp2	Arx	Prickle1
	Ddx59	Fam228b	Cdc42ep1	Ccar1	Ube2i	Brca2	Selenok	Asb16	Prim1
	Deaf1	Fam229a	Cdc42se1	Ccdc40	Ube2j1	Brinp2	Selenos	Asgr2	Prkce
	Degs1	Fancf	Cdca7	Ccdc85b	Ube3c	Brwd1	Selenov	Aspdh	Prkcq
	Desi2	Fbxo16	Cdca7l	Ccn1	Ubr5	Bscl2	Selenow	Asphd2	Prkd2
	Diaph3	Fbxo33	Cdh1	Cct5	Ufsp1	Btbd1	Senp5	Asz1	Proser2
	Dicer1	Fbxo46	Cdk6	Cd68	Ugp2	C2cd4a	septin10	Atad2	Prps2
	Dio3	Fmnl3	Cdkl2	Cdc14b	Ulbp1	Cacnb2	septin11	Atg3	Prr16
	Dis3l	Foxn2	Cdkn2a	Cdh2	Umad1	Calr3	septin8	Atg9b	Prr18
	Dleu7	Fzd3	Cdv3	Cdk4	Umps	Camk2d	Sertm1	Atp1a1	Prr19
	Dmrt1	Gdpd1	Cenpk	Cdk5rap3	Unc13b	Carmil1	Sf3a2	Atp2a3	Prr23a1
	Dnase2a	Glrx5	Cenpm	Cdk6	Unc79	Caskin2	Sfrp4	Atp5d	Prr23a3
	Dst	Gm960	Cers6	Cdkl3	Usp31	Casp7	Sfrp5	Atp6v0e2	Prr36
	Dtx4	Gm9857	Cfap97	Cdkn1c	Usp36	Castor1	Sft2d2	Atp6v1c1	Prrg4
	Dus2	Gm10308	Chadl	Cdv3	Usp40	Ccbe1	Sgf29	Atraid	Prss36
	Dusp28	Gm43720	Cherp	Cecr2	Uspl1	Ccdc102a	Sh3bgrl2	AU022751	Prss41
	Dusp5	Gnaz	Chrm1	Celsr1	Uxs1	Ccdc106	Sh3rf3	B3galnt1	Prss42
	Dusp7	Gpat2	Chst2	Cenpv	Vac14	Ccdc117	Shh	B3galt4	Prss44
	Dut	Gpbp1	Chsy1	Cep68	Vcpkmt	Ccdc125	Shisa2	B3gntl1	Psd4
	Ecel1	Gpc2	Cited2	Cfap298	Vdac1	Ccdc126	Shisa3	Basp1	Psma8
	Eef1d	Gpr176	Cks1b	Cfap410	Vim	Ccdc127	Shox2	Bcan	Psmb9
	Eid2b	Gtf2f2	Cks2	Cfap57	Vps11	Ccdc155	Sigmar1	Bcl2l11	Psmd5
	Eif3a	Gtf2h1	Clic1	Cfap74	Vps33a	Ccdc167	Sike1	Bcl6b	Ptch1
	Eif4ebp1	Gtf2ird2	Clk2	Cfdp1	Vsnl1	Ccdc189	Sil1	Bhlha9	Ptch2
	Epb41l4b	Hdac2	Cnnm1	Chrna10	Vwa1	Ccdc59	Sim1	Bin2	Ptchd4
	Ercc6l2	Henmt1	Cnnm2	Chst11	Wdr43	Ccdc71l	Simc1	Bmp4	Ptf1a
	Ermard	Hexa	Cnot8	Chst12	Wdr60	Ccdc9	Sirt5	Bmp6	Ptger4
	Evx2	Hoga1	Cnot9	Chst5	Wdr81	Ccno	Skp1a	Bmp7	Pus7l
	Fam129a	Hormad1	Cnppd1	Chuk	Wipf2	Cct3	Slc12a8	Bod1l	Pxdc1
	Fam135a	Hormad2	Col4a1	Cib1	Wipf3	Cd47	Slc13a5	Bola1	Pycr1
	Fam160b1	Hps5	Col4a2	Cideb	Wscd1	Cdh2	Slc16a10	Brdt	Pycr2
	Fam43a	Hsf5	Colgalt1	Cisd1	Wtip	Cdk20	Slc16a13	Bst2	Pygb
	Fbxl8	Igf2r	Coq10b	Cish	Yaf2	Cdk5rap3	Slc20a1	Btbd17	Pyurf
	Fbxw4	Igfbp3	Cox5a	Clcn2	Ykt6	Cdk6	Slc22a5	Btbd9	Rab31
	Fer1l5	Il18	Cpe	Cldn23	Ywhae	Cds1	Slc24a4	Btc	Rab36
	Fjx1	Ina	Cpeb2	Clic4	Ywhaq	Cdv3	Slc25a13	Btn2a2	Rab37
	Fndc3a	Insl3	Creld1	Clic6	Zar1	Cdx1	Slc25a2	C2cd6	Rad51ap2
	Fnip2	Irf8	Ctdsp1	Clk2	Zbtb32	Cdx2	Slc25a25	Cables1	Rad51c
	Fnta	Ivns1abp	Ctdspl	Clpp	Zc3h12a	Celsr2	Slc25a28	Cacna1f	Rad9b
	Frat2	Kbtbd12	Ctxn1	Clrn2	Zc3h8	Cenpb	Slc25a29	Cadm2	Raet1e
	Fzd7	Kcnb1	Cyb5b	Cmss1	Zcchc2	Cep290	Slc25a33	Cadps2	Rai1
	Fzd9	Kcng3	Cyp46a1	Cmtm1	Zfand4	Cep295	Slc25a48	Calb1	Rangrf
	Gan	Kcns1	D830030K20Rik	Cnksr3	Zfp1	Cep41	Slc25a51	Calcoco1	Rap1gap
	Gas1	Kdm3a	Dazap1	Cntrl	Zfp263	Cers5	Slc26a2	Car13	Rap1gap2
	Gbf1	Kif27	Dbi	Col17a1	Zfp286	Cgas	Slc2a13	Car14	Rasa2
	Gcsh	Klhl22	Dbil5	Cpt1a	Zfp287	Cgn	Slc30a4	Cav2	Rasgrf1
	Gm10406	Kremen2	Dcdc2a	Crabp1	Zfp296	Chchd6	Slc30a5	Cbarp	Rasip1
	Gm1979	Letm2	Ddx19a	Cradd	Zfp362	Chd1l	Slc35b3	Cbr1	Rasl12
	Gm3448	Lipe	Ddx39	Crim1	Zfp36l1	Chdh	Slc35c1	Cbs	Rbbp8
	Gm3696	Lonrf1	Deaf1	Cry2	Zfp36l2	Chml	Slc35e4	Cc2d1b	Rbm12b2
	Golt1b	Loxl1	Dhx37	Crybg1	Zfp518b	Chn2	Slc35f2	Ccdc106	Rbm43
	Gpalpp1	Lrrc58	Dip2b	Csf1	Zfp524	Chrac1	Slc36a1	Ccdc134	Rec114
	Gpr180	Lypd4	Dlg1	Csnk1g3	Zfp57	Chst10	Slc38a9	Ccdc163	Rel
	Gsto1	Mael	Dlgap2	Ctrl	Zfp644	Chtf18	Slc39a6	Ccdc22	Retreg3
	H2-Q7	Majin	Dnah8	Cul9	Zfp651	Ciao2a	Slc5a3	Ccdc43	Rexo5
	H2ac13	Mapk8	Dnajb9	Cycs	Zfp687	Ciz1	Slc6a11	Ccdc82	Rfc1
	H2ac18	Mars2	Dnali1	Cyp1b1	Zfp703	Ckap5	Smc6	Ccer1	Rfc3
	H2bc13	Mcrip1	Dse	Cyp51	Zfp865	Clrn2	Smg1	Ccn1	Rfx5
	H3c10	Med31	Dstyk	D1Ertd622e	Zgpat	Clu	Smoc2	Ccna1	Rgma
	H3c14	Mef2d	Dusp7	D430041D05Rik	Zmat3	Cnr1	Smyd2	Ccnb1ip1	Rgs16
	Haus4	Meioc	Dynlt1a	Dact2	Zmym6	Cobll1	Smyd3	Ccnb3	Rgs19
	Hdgfl3	Meiosin	Dyrk3	Dap	Zmynd11	Cog6	Smyd4	Ccnh	Rgs7
	Heatr4	Mepce	E2f7	Dazap2	Znrf3	Commd3	Snai3	Ccnq	Rhobtb2
	Hes3	Mesp2	Eef2k	Dbp	Zscan18	Coq8a	Snapc4	Cd109	Rhox13
	Hes6	Mga	Egr2	Dcakd	Zxdc	Cox7a2	Snrnp48	Cd274	Rhpn1
	Hmgcr	Mlc1	Ehd1	Dctd		Cox8c	Snrpg	Cd302	Ripply2
	Hnrnpk	Mllt1	Ehmt2	Dctpp1		Cpm	Snx1	Cd3eap	Rmc1
	Hnrnpm	Morc2a	En2	Ddn		Cpn1	Snx5	Cd46	Rnaset2a
	Hoxd10	Morc3	Epcam	Ddx21		Cpxm1	Socs1	Cd55b	Rnf112
	Hoxd11	Mov10l1	Eps15l1	Dennd6a		Crabp1	Sod3	Cd7	Rnf13
	Hoxd12	Mpp5	Ero1lb	Des		Crebbp	Sohlh2	Cd83	Rnf145
	Hoxd13	Mrs2	Faf1	Dgat2		Crispld2	Sost	Cdc20	Rnf165
	Hsf2bp	Msh4	Fam192a	Dhcr24		Crmp1	Sowahc	Cdc20b	Rnh1
	Hsf4	Mycbp2	Fam229a	Diablo		Cryab	Sp6	Cdh10	Robo1
	Hspa4l	Naxe	Fam83g	Dlc1		Csrnp2	Sp9	Cdh18	Rorc
	Hspd1	Nbea	Fbn1	Dlg1		Ctf1	Spaca1	Cdh7	Rpl10l
	Hspe1	Ndufa13	Fbxl16	Dlx2		Cth	Spcs2	Cdhr4	Rpl27
	Htr5b	Nefh	Fbxl8	Dmrt1		Ctsc	Spdya	Cdk5r1	Rpl36al
	Hunk	Nptx2	Fbxo30	Dnajc1		Ctsl	Srm	Cdr2	Rprml
	Ifrd2	Nr1d1	Fbxo32	Dnajc13		Cxcr4	Srsf9	Celf4	Rps18
	Ilkap	Nr3c1	Fbxw4	Dnajc2		Cxxc4	Srxn1	Cemip	Rps6ka2
	Irs2	Nrip3	Fjx1	Donson		Cyb561	St3gal5	Cenpf	Rragb
	Iscu	Nrxn1	Flnc	Dpagt1		Cyba	St6gal2	Cenpx	Rragc
	Isyna1	Nsd3	Flvcr1	Dpysl2		Cygb	St6galnac3	Cep126	Rragd
	Ivns1abp	Nt5c2	Fosl1	Dpysl5		Cyp26c1	Stc2	Cfap100	Rrp9
	Jph1	Nuak2	Fosl2	Dscc1		D10Wsu102e	Stk33	Cfap299	Rsph14
	Kansl3	Nudt9	Foxj3	Dtd1		D430019H16Rik	Stpg2	Cfap47	Rsph6a
	Kat5	P2rx7	Foxo3	Dtl		D430042O09Rik	Strn4	Chrm3	Rtcb
	Kbtbd13	Pafah1b3	Foxred2	Dusp4		D930007J09Rik	Stxbp5	Chst7	Rtp2
	Kcna7	Paqr4	Fscn1	Dusp6		Daglb	Suclg2	Ciita	Rubcn
	Kcnb1	Paqr9	Fzd2	Dynll1		Dapk2	Suds3	Clcnkb	S100a5
	Kctd12	Pced1a	Fzd4	Dzip1		Dbil5	Supt3	Clec11a	S100a6
	Kctd19	Pdzrn3	Fzd5	E130309D02Rik		Dcp2	Supv3l1	Cln3	Samd13
	Kdm8	Pfn4	Fzd9	Ebf3		Dctn2	Susd4	Clns1a	Samhd1
	Klc1	Phf7	G430095P16Rik	Ebna1bp2		Ddx17	Suv39h2	Cmpk2	Scn2b
	Klf1	Phox2a	Gaa	Edrf1		Ddx20	Sybu	Cmya5	Scn5a
	Klf7	Pik3ip1	Gamt	Eef1akmt3		Dipk1b	Syce1l	Cnih3	Scn8a
	Klf9	Piwil2	Gdf7	Eef1aknmt		Disp2	Syne3	Cnpy1	Sec14l5
	Klhl35	Pla2g12a	Gemin4	Eef2k		Dlk1	Sypl	Cnpy3	Sema3e
	Lactb2	Plekhg4	Gins3	Efs		Dll3	Tada1	Col27a1	Septin3
	Lamp1	Plekhh3	Git1	Egr2		Dll4	Taf7l2	Col4a5	Serpinh1
	Lnpk	Pnldc1	Gli3	Eif2s1		Dlx4	Taok3	Col4a6	Setd4
	Lonrf2	Pnpo	Gls	Eif2s2		Dmac2	Tbc1d15	Col5a1	Setd7
	Lrp5	Podxl2	Gls2	Eif4a1		Dmac2l	Tbc1d24	Col5a3	Sfmbt2
	Lrrc10b	Pogk	Glyr1	Eif4b		Dmc1	Tbccd1	Cpne8	Sfxn1
	Lrrc36	Pom121	Gm3164	Elavl3		Dmrta1	Tbpl1	Cpox	Sgcd
	Lyl1	Ppp1r27	Gm3336	Ell3		Dnaaf1	Tcea2	Cpq	Sh3kbp1
	Man1a2	Ppp1r3d	Gm4952	Emid1		Dnaja1	Tcf15	Crh	Shank1
	Map10	Prdm2	Gm9887	Endov		Dnajb11	Tef	Crisp2	Shisa7
	Map1lc3b	Prdx6	Gm9913	Eno3		Dnajb9	Telo2	Crppa	Six3
	Map3k9	Prkar2a	Gnat1	Enox1		Dnajc27	Tent5d	Cryl1	Slc10a3
	Marveld3	Prr19	Gns	Epas1		Dnm1	Tes	Csk	Slc15a3
	Mcm3	Prr23a2	Golga5	Epg5		Dnph1	Tex19.2	Csrnp1	Slc16a1
	Mcph1	Ptbp3	Gpat4	Epop		Dock1	Tfcp2	Ctcfl	Slc22a16
	Mfap3l	Ptma	Gphn	Erbin		Dock7	Tfg	Ctps	Slc24a2
	Mfsd10	Ptpdc1	Gpr135	Ercc4		Dok5	Thap8	Ctr9	Slc27a2
	Minpp1	Ptprs	Gpr137c	Erlin1		Dop1a	Thbd	Ctsz	Slc27a6
	Misp3	Pus3	Gpr176	Espn		Dpy19l3	Them6	Cul4b	Slc2a12
	Mlycd	Rab8a	Gpr19	Esrra		Dsel	Tial1	Cutal	Slc2a6
	Mmp15	Rabl6	Gpr25	Esyt3		Dsp	Tigar	Cxcl16	Slc30a10
	Mri1	Rad21l	Gpr88	Exosc4		Duox2	Tkt	Cxcl3	Slc30a2
	Mt2	Rad50	Grik3	Ezh2		Duoxa2	Tmed3	Cxcr5	Slc30a7
	Mthfd1	Rap1gds1	Gtpbp3	Ezr		Dusp2	Tmem106c	Cyct	Slc32a1
	Mthfd2l	Rasd2	H2ac10	Fads2		Dusp22	Tmem109	Cyp11a1	Slc34a2
	Mtx2	Rasef	H2ac12	Fam102b		Dusp4	Tmem131l	Cyp2u1	Slc35a5
	Myrf	Rbm46	H2ac13	Fam133b		Dyrk1b	Tmem132a	Cyp51	Slc35c2
	Mzt1	Retreg2	H2ac15	Fam220a		E2f8	Tmem147	Cyp7b1	Slc36a4
	N4bp2	Rheb	H2ac18	Fam53b		Ears2	Tmem151b	Cyth4	Slc37a2
	Naf1	Ribc2	H2ac19	Fam83d		Ebag9	Tmem175	D16Ertd472e	Slc39a4
	Nefl	Rnf130	H2ac7	Fam98a		Ect2l	Tmem181a	D630036H23Rik	Slc43a1
	Nek9	Rnf157	H2ac8	Fasn		Eea1	Tmem185a	D930048N14Rik	Slc47a1
	Nfs1	Rnf17	H2aj	Fbxo7		Efcab8	Tmem229a	Dab2	Slc50a1
	Nhlrc1	Rnf212	H2bc12	Fem1a		Efhd2	Tmem245	Dapk1	Slc5a6
	Nolc1	Rnf212b	H2bc13	Ffar4		Efna5	Tmem246	Dbx1	Slc7a4
	Nop56	Rnf219	H2bc15	Fh1		Egln3	Tmem25	Dchs2	Slc7a9
	Npm3	Rnf227	H2bc7	Fibp		Egr4	Tmem263	Dclre1c	Slc9b1
	Nppc	Rpia	H2bc8	Fiz1		Eid2	Tmem45a	Dcun1d3	Slc9b2
	Nrp2	Rpp25	H3c10	Fkbp10		Elovl4	Tmem74b	Ddah2	Slfn9
	Nufip1	Sdf4	H3c11	Fkbp1a		Elovl5	Tmppe	Ddit4l	Slit2
	Nup93	Sec1	H3c14	Flii		Elp2	Tmtc3	Ddx10	Smco4
	Osgep	Septin5	H3c15	Flvcr2		Emc1	Tmx1	Ddx39b	Smdt1
	Otud4	Serf1	H3c4	Foxn2		Emilin3	Tmx4	Ddx50	Smim3
	Parp12	Shcbp1l	H3c8	Foxred2		Eml2	Tnfaip3	Ddx52	Smpdl3a
	Pbk	Slc25a31	H4c12	Fscn1		Endod1	Tnni3	Depdc1a	Smtn
	Pbx3	Slc33a1	H4c6	G3bp2		Entpd6	Tnp2	Depdc1b	Snap91
	Pcbp1	Slc6a16	H4f16	G6pc3		Epdr1	Tnpo1	Dgkb	Snca
	Pcdhga10	Slc6a4	H60b	Gadd45b		Erap1	Tns3	Dhx33	Snd1
	Pcdhga11	Smap1	H6pd	Gadd45g		Erbb2	Tpbgl	Dhx34	Snrnp25
	Pcdhga12	Smarcd2	Hcn3	Galnt12		Erfe	Tram1l1	Disp1	Snx7
	Pcdhgb4	Smc1b	Hddc3	Gart		Erich4	Trank1	Dll1	Sod1
	Pcgf6	Sox30	Hdgf	Gas2l1		Ess2	Trappc10	Dmrtc1c2	Sohlh1
	Pcid2	Spata22	Heatr3	Gca		Esyt3	Tril	Dnah14	Sox11
	Pdf	Spo11	Hif1a	Gdi2		Etfa	Trim32	Dnajc3	Sox18
	Per2	Spop	Hipk3	Gdpgp1		Ethe1	Trim46	Dnm3	Sox3
	Pfkfb3	Stag3	Hist1h2an	Gemin7		Etv2	Trit1	Dnmt3l	Sox4
	Pgls	Stk31	Hist1h2bp	Gfap		Evl	Trmt2a	Dpp4	Sp5
	Phlda3	Stx17	Hmcn1	Gfy		Exosc10	Trmt6	Dpy19l2	Spag4
	Phpt1	Stx4a	Hmga1	Gipc2		Exosc3	Tsacc	Dpysl5	Spats1
	Piezo1	Susd1	Hnrnph1	Gipr		Ezh1	Tsen54	Dsg2	Spc24
	Pik3r2	Syce1	Hnrnpl	Gls		Fadd	Ttc21b	Duox2	Spesp1
	Pip4p1	Syce2	Hoxa3	Glt28d2		Fam118a	Ttc3	Duoxa2	Spon1
	Pitx3	Sycp1	Hoxa7	Gm10110		Fam124a	Ttc30a1	Dvl2	Spout1
	Plscr4	Sycp2	Hoxd1	Gm28047		Fam126a	Ttc30a2	Dyrk2	Spp1
	Pou2f1	Sycp3	Hoxd13	Gm37240		Fam171b	Ttc32	Dzip1l	Sprn
	Pou3f1	Taf7l	Hsd17b7	Gm44973		Fam189a1	Ttc36	E130116L18Rik	Sptlc1
	Pou4f2	Tcam1	Hsf4	Gm45711		Fam3c	Tuba3a	Echdc1	Srd5a3
	Ppia	Tdrd1	Hspb1	Gm5464		Fam43b	Tusc1	Ednrb	Sstr5
	Ppp1r3c	Tdrd12	Htt	Gmfb		Fam83f	Txndc5	Eepd1	St7
	Ppp1r3e	Tdrkh	Icam1	Gna11		Fam83g	Txnl4a	Ehhadh	St8sia4
	Psat1	Terb1	Id1	Gp5		Fam91a1	Tymp	Eif4g3	St8sia5
	Ptma	Tex12	Igf1r	Gpaa1		Fancl	Ube2cbp	Elk3	St8sia6
	Ptp4a1	Tex19.1	Igfbpl1	Gpd1l		Fastkd3	Ube2q2	Ell2	Stard13
	Ptpn4	Tlnrd1	Ihh	Gpr150		Faxc	Ube2v1	Elovl6	Stat1
	Purg	Tmem145	Il4i1	Gpr62		Fbl	Ubfd1	Emp3	Stc2
	Rae1	Tmem185b	Ilf3	Gpt		Fbln1	Ublcp1	Engase	Steap2
	Rasa3	Tnfaip8l2	Inafm2	Gpx4		Fbp2	Ubqln1	Enpp5	Sting1
	Rasip1	Tpst1	Inhbb	Gpx6		Fem1al	Uchl1	Entpd2	Stk10
	Rbm44	Trim28	Insl3	Grm8		Fermt1	Umps	Entpd4b	Stk35
	Rcbtb2	Trim44	Insm1	Grtp1		Fhl4	Unc119b	Epb41	Stpg4
	Recql	Trim62	Insm2	H2-K1		Fip1l1	Unc45b	Epcam	Strap
	Repin1	Trim65	Ints10	H2-Ke6		Fkbp4	Usp39	Epha5	Strn
	Rev1	Trpm7	Iqce	H2-Q4		Fkrp	Usp53	Epop	Stxbp5
	Rfxap	Tsnax	Irak1bp1	H2ac1		Flnb	Vars	Eps8l3	Stxbp6
	Rgmb	Tssk3	Irs2	H2ac10		Fndc10	Vars2	Erg	Sv2b
	Rimbp3	Tssk6	Islr2	H2ac12		Fnip1	Vash1	Eri2	Sv2c
	Rin3	Ttc13	Ism1	H2ac6		Fntb	Vash2	Espl1	Syce3
	Rmi1	Ttc34	Isyna1	H2bc1		Focad	Vat1	Esrrg	Syt10
	Rnf113a2	Ube2cbp	Itpr1	H2bc12		Foxp2	Vax1	Ets1	Syt4
	Rnls	Ube2q1	Itpripl2	H2bc4		Foxq1	Vsig10l	Eva1c	Syt5
	Rnpepl1	Uhrf2	Jag2	H3c10		Fut4	Washc4	Evc	Tac1
	Romo1	Uqcc2	Jph1	H3c8		Fyn	Wdr26	Evc2	Taf4b
	Rpa2	Usp47	Kcnq5	H4c8		Fzd4	Wdr38	Evx1	Taf9b
	Rpl37a	Vps16	Kctd12	Hcfc2		Fzd6	Wdr62	Exog	Tanc2
	Rps6ka5	Wbp2nl	Kdm6b	Hcn1		G3bp1	Wdr82	Exosc7	Tap1
	Rrp1b	Wsb1	Khdrbs1	Hcn3		Gak	Wdr86	Extl2	Tarsl2
	Rrs1	Ybx2	Khdrbs2	Hcst		Galc	Wnt9b	F3	Tbc1d20
	Rwdd4a	Zbtb40	Kif26a	Helq		Galnt3	Wrnip1	Faah	Tbc1d24
	Rybp	Zcwpw1	Kiss1r	Helt		Galntl6	Wsb1	Fabp3	Tbc1d32
	Sart3	Zdhhc23	Klf15	Herpud2		Galr3	Wwtr1	Fabp5	Tbc1d5
	Saysd1	Zfp280d	Klf5	Hes1		Gar1	Xpo5	Fads3	Tbk1
	Serpine2	Zfp541	Klhdc7b	Hes2		Garem2	Xpot	Fads6	Tbx1
	Sesn1	Zfp623	Kmt5b	Hilpda		Gclc	Xrn2	Fam13a	Tbx15
	Sfmbt1	Zfyve16	Ksr2	Hmga1		Gde1	Xrra1	Fam169a	Tbx2
	Sft2d3	Zkscan2	Laptm4b	Hmga2		Gdpd5	Xxylt1	Fam169b	Tbx20
	Sipa1l2	Zpbp2	Larp1	Hmgn3		Gemin4	Yap1	Fam183b	Tbx4
	Slc20a2		Lefty2	Hoxa3		Gen1	Ywhab	Fam184b	Tcap
	Slc25a42		Lfng	Hoxa4		Gfi1	Ywhah	Fam207a	Tcerg1
	Slc30a1		Lhx2	Hoxa7		Gfra4	Yy2	Fam216a	Tcof1
	Slc39a10		Lmln	Hps1		Ggact	Zar1l	Fam217a	Tdp2
	Slc7a5		Lmnb1	Hsf2bp		Ggct	Zc3h15	Fam234b	Tdrd6
	Slc7a6		Lmo4	Hsf4		Gimap1	Zc3h7a	Fam49b	Tec
	Smarca5		Lonp2	Hsf5		Gimap5	Zc3hav1l	Fam78b	Tekt5
	Smarcd2		Lpcat4	Hspb1		Gjb2	Zcchc2	Fars2	Terb2
	Smc5		Lrig3	Hypk		Glb1	Zcrb1	Fastk	Tert
	Smim19		Lrrc32	Ier5		Gldc	Zdhhc21	Fbxl22	Tet3
	Snx15		Lrrc8b	Ier5l		Gm10269	Zdhhc24	Fetub	Tex101
	Snx18		Lrrc8d	Ifnlr1		Gm10479	Zfand2a	Ffar2	Tex11
	Soga1		Lrrfip1	Igf2bp3		Gm10642	Zfp105	Fgf21	Tex13c2
	Sox30		Lrrn1	Igflr1		Gm13272	Zfp292	Fgl2	Tex14
	Sox4		Lsm7	Ikbke		Gm13275	Zfp334	Figla	Tgfb2
	Sp8		Macrod1	Il27ra		Gm13279	Zfp35	Fign	Tgfbr3
	Spint2		Mafa	Impad1		Gm13285	Zfp422	Fkbp11	Thap7
	Ssbp4		Man1a2	Inpp5k		Gm13287	Zfp438	Fkbp6	Thoc1
	St13		Map3k5	Insig2		Gm13289	Zfp507	Fkbp9	Thop1
	Stag1		Matr3	Ints7		Gm13290	Zfp575	Flii	Tktl1
	Stt3b		Mbd3	Ipmk		Gm16286	Zfp580	Fndc3c1	Tktl2
	Sugp2		Meaf6	Irak3		Gm28035	Zfp612	Foxn4	Tle6
	Synm		Med12l	Irx2		Gm3164	Zfp648	Fras1	Tmem120b
	Tac4		Mef2a	Islr2		Gm3411	Zfp651	Frmd3	Tmem154
	Taf5l		Mepce	Jag1		Gm5111	Zfp652	Fut1	Tmem165
	Taok2		Mettl22	Jmy		Gm5796	Zfp770	Fut9	Tmem241
	Tarbp1		Mfap3l	Jph4		Gm9837	Zfp771	Gaa	Tmem246
	Tasor2		Mfsd4b4	Jtb		Gmpr	Zfp775	Gabra2	Tmem266
	Tcam1		Mier3	Kcnc1		Gnai1	Zfp9	Gabra4	Tmem268
	Tcte3		Mis18bp1	Kcnc3		Gnb1	Zfp94	Gabra5	Tmem41a
	Tdrd3		Mks1	Kcng3		Gnb1l	Zfp948	Gabrb3	Tmem42
	Tesmin		Mlh3	Kcnk1		Gng3	Zfp956	Gabre	Tmem45b
	Tex10		Mllt11	Kcnq1		Gng7	Zfp964	Gabrq	Tmem47
	Tfam		Mmaa	Kctd1		Gnl3	Zkscan16	Galnt11	Tmem67
	Tfdp1		Mmrn2	Kctd7		Gpr25	Zkscan7	Galnt13	Tmem97
	Tgds		Mn1	Kdm2a		Gpr88	Zmynd10	Galnt14	Tmod2
	Tigd5		Mob1a	Kdm5b		Gsc2	Znrf2	Galnt17	Tmub1
	Tle1		Mpv17l2	Kif13a		Gsg1	Zscan18	Galnt6	Tnfrsf21
	Tlnrd1		Mrc2	Klf16		Gstm5		Galnt9	Tnfrsf8
	Tmco3		Msh5	Klf9		Gtf2a1l		Gas2l2	Tnfsf13b
	Tmem121		Msl2	Klhl42		Gtf3c1		Gas2l3	Tnip2
	Tmem179		Mt1	Klk10		Guf1		Gatm	Tnni3
	Tmem231		Mt3	Kmt2b		H2-K1		Gc	Tom1l1
	Tmem30b		Mtdh	Krr1		H2-Q4		Gcat	Topaz1
	Tmem64		Myo5a	Krtcap2		H2ac11		Gcc2	Trhde
	Tmem70		Nat8l	Lef1		H2ac15		Gcfc2	Trim14
	Tmem80		Ncapg2	Lin37		H2ac6		Gchfr	Trim17
	Tomm20		Ndufa13	Lins1		H2bc11		Gcm1	Trim26
	Tradd		Nek3	Loxl1		H2bc15		Gdf6	Trim42
	Tram1		Nek7	Lrcol1		H2bc4		Gdpd4	Trim50
	Trappc11		Nemp1	Lrig1		H4c12		Gga2	Trim68
	Trim35		Neurod1	Lrp4		H4c9		Ggh	Trim80
	Trnt1		Neurog1	Lrp8		Hapln3		Ggt7	Trpc3
	U2af2		Nkx2-4	Lrrc1		Hddc2		Ghsr	Trpc6
	Ubxn4		Nob1	Lrrc24		Hdhd2		Gimap9	Trpm2
	Ufsp2		Noct	Lrrc3b		Hfm1		Gjd3	Tsc22d3
	Unc5d		Nol3	Lrrc51		Higd1a		Glis1	Tspan15
	Upf1		Nom1	Lrrc61		Hint3		Glrb	Tspan18
	Urb2		Nrp2	Lrrfip2		Hmg20a		Glt1d1	Ttc21a
	Usb1		Ntpcr	Lsm12		Hook1		Gltp	Ttc25
	Vav2		Nudt19	Lss		Hsdl1		Gltpd2	Ttf2
	Wrn		Nup62	Ltb4r1		Hsf2		Gm10300	Ttll11
	Xpnpep3		Ocel1	Ltb4r2		Hspa1l		Gm10570	Ttpal
	Ydjc		Odc1	Lypd1		Hspg2		Gm11639	Tubg1
	Zbtb44		Olig1	Lzts2		Hyou1		Gm128	Twist1
	Zdhhc17		Osbpl8	Maco1		Ifnz		Gm13272	Txnrd3
	Zfp131		Otud4	Macrod2		Igsf8		Gm13276	U2af2
	Zfp319		Ovol1	Macroh2a1		Igsf9		Gm13277	Ubl4a
	Zfp775		Oxtr	Mamdc4		Ikzf5		Gm13289	Ubp1
	Zfp800		Palm3	Mamstr		Il17ra		Gm13290	Upb1
	Zic2		Papola	Manba		Il17rb		Gm13420	Uso1
	Zmym5		Paqr4	Mansc4		Il17rc		Gm13693	Usp22
			Park7	Mapk11		Il6ra		Gm1673	Usp28
			Parp11	Marchf3		Ildr2		Gm5148	Usp44
			Patz1	Marchf9		Impdh1		Gm5814	Utp23
			Pcbp1	Marveld1		Inf2		Gm7276	Utp25
			Pcdh8	Mast4		Ipo4		Gm9949	Uts2r
			Pde4a	Mat2a		Irs3		Gna15	Vangl2
			Pde8a	Mbd1		Itprid2		Gnal	Vcan
			Pdzrn3	Mbp		Jag1		Gng12	Vipr1
			Peg10	Mc1r		Jam3		Golim4	Vmn1r210
			Pfn3	Mccc2		Jcad		Gopc	Vps29
			Pgam1	Mcmdc2		Jun		Gorasp1	Vps52
			Phox2a	Med11		Kcna3		Gp1bb	Vwa1
			Phpt1	Meis1		Kcna6		Gpc3	Vwc2
			Pik3c2a	Mesp1		Kcnc4		Gpc6	Wars2
			Pim3	Mettl1		Kcnd3		Gpn3	Wdr20rt
			Pjvk	Mettl18		Kcnf1		Gpr12	Wdr27
			Plekha1	Mfsd10		Kcng4		Gpr137b	Wdr66
			Pllp	Mfsd3		Kcnj10		Gpr26	Wdr73
			Plod2	Mfsd4b3-ps		Kcnj9		Gpr84	Wdsub1
			Plpp6	Mga		Kctd7		Gpr85	Wfikkn2
			Plxnd1	Micos13		Kdm4c		Gpsm2	Wipi1
			Pnma2	Mief2		Kif14		Gpt	Wnt11
			Pold2	Mif		Kif2a		Grb7	Wnt9a
			Pole4	Mknk2		Kif5a		Greb1	Zbtb33
			Polr2e	Mns1		Kifap3		Grem1	Zdhhc3
			Pom121l2	Mnt		Kit		Grid2	Zeb1
			Pou4f1	Mpdu1		Klf11		Grrp1	Zfp110
			Ppm1a	Mrfap1		Klf14		Gstt2	Zfp12
			Ppm1h	Mroh6		Klhdc4		Gtf3a	Zfp202
			Ppp1r36	Mrpl57		Klhl9		Gtsf1	Zfp248
			Ppp1r3b	Mrps18c		Krtcap2		Gucy1b1	Zfp280c
			Ppp1r9a	Mrps26		L2hgdh		Gusb	Zfp39
			Ppp2r5a	Mrps9		Lamb1		H1f0	Zfp428
			Ppp4r4	Msi2		Lbr		H2-M3	Zfp536
			Ppwd1	Mt1		Lcorl		H2ac7	Zfp580
			Pradc1	Mtus1		Lefty1		H2ac8	Zfp661
			Prdm8	Mxi1		Lekr1		H2bc7	Zfp677
			Prkar2a	Mybbp1a		Lig4		H2bc8	Zfp692
			Prkar2b	Mybphl		Lingo3		H2bu2	Zfp704
			Prkra	Myoz3		Lipo3		H3c4	Zfp707
			Prlhr	N4bp2		Lmbrd1		Hacd3	Zfp951
			Prmt3	Naprt		Lrp3		Has1	Zmynd15
			Prmt6	Nckap5l		Lrrc8a		Has2	Zpr1
			Prpf39	Nell2		Lrrc8b		Hbq1a	Zswim5
			Psmc1	Neurog2		Lrrfip1		Hdgfl1
			Psmg4	Neurog3		Lrrk1		Heatr1
			Ptbp1	Nfatc2		Lrrn4		Hecw1
			Ptbp2	Nfe2l2		Lrrtm3		Hes7
			Ptger1	Nfkbid		Lsm1		Hey2
			Ptger3	Nfxl1		Lsm2		Hfe
			Ptp4a3	Nfya		Ltbp4		Hhat
			Pum2	Nktr		Ltbr		Hirip3
			R3hdm4	Nlgn2		Ly6k		Hlcs
			Rab11fip2	Nme2		Lysmd2		Hlf
			Rab20	Nog		Macrod2		Hmox2
			Rab23	Nol3		Map2k7		Hoxb13
			Rab3gap1	Nomo1		Map2k7		Hpca
			Rab6a	Notch2		Map3k15		Hpcal4
			Rabggta	Npas1		Mapk7		Hps3
			Rabl6	Npm1		Marchf8		Hs3st3a1
			Rad54b	Npr3		Mbnl1		Hs3st6
			Ranbp2	Npw		Mcc		Hs6st2
			Rasa3	Nr1d1		Mcfd2		Hsph1
			Rasgrp2	Nr2f2		Mcm8		Hyal2
			Rbak	Nrarp		Mcmbp		Ica1
			Rbm20	Nrbf2		Mcoln1		Id1
			Rbmxl2	Nrros		Me2		Id2
			Rcbtb1	Nt5el		Med12l		Ido1
			Rcor2	Nudt3		Mef2d		Ier3ip1
			Rcor3	Nup205		Met		Ifnz
			Rela	Nup210		Metap1		Igfbp4
			Retreg2	Nupl1		Mettl21a		Igsf5
			Rgs6	Oaf		Mettl25		Ikzf3
			Rimbp3	Oard1		Mfsd1		Ikzf4
			Riox1	Otx1		Mfsd4a		Il10rb
			Rmi2	P2rx2		Mgme1		Il17b
			Rmnd1	P3h4		Mia2		Il1rap
			Rnf6	Pard3b		Mindy2		Il4ra
			Rnls	Parp16		Mios		Ilvbl
			Rpf2	Paxbp1		Mipol1		Immp2l
			Rpl19	Pcdh8		Mlf1		Ino80e
			Rpl28	Pcdhga12		Mmab		Insc
			Rsph3b	Pck2		Mms22l		Ints2
			Rspry1	Pcx		Mn1		Ipp
			Rundc3a	Pdcd6ip		Mnd1		Irak4
			Rundc3b	Pde3b		Mpdz		Irf2bp1
			Rusc1	Pdgfa		Mpv17l		Irx1
			Rxylt1	Pdk2		Mrc2		Islr2
			Samd1	Pdp2		Mrfap1		Itga6
			Sbf2	Pdrg1		Mrpl23		Itpripl1
			Sec61a2	Peg10		Mrps6		Izumo1
			Sec62	Pelo		Mrto4		Jag1
			Septin3	Pelp1		Msc		Jakmip1
			Serbp1	Perp		Mtfr1		Jakmip3
			Sgce	Pes1		Mtg1		Jrkl
			Sh2d4a	Pfn1		Mthfsl		Kcna1
			Sh3rf3	Pgd		Mtmr10		Kcna4
			Shc1	Pgrmc2		Mtrr		Kcnc3
			Shisa2	Phpt1		Mtss1		Kcnh7
			Shisa8	Pi16		Mtx3		Kcnj4
			Shmt1	Pik3c2b		Mvk		Kcnk6
			Siva1	Pikfyve		Mxd4		Kcnv2
			Slc16a6	Pitrm1		Myef2		Kctd13
			Slc29a2	Pkd2l2		Myh10		Kif16b
			Slc29a4	Pkn2		Myo19		Kit
			Slc35e3	Pla2g12a		Myorg		Kitl
			Slc39a10	Pla2g2c		Mzf1		Klhdc1
			Slc39a14	Plaat3		N6amt1		Klhl40
			Slc39a8	Plce1		Nagpa		Klhl7
			Slc4a7	Plekha2		Naif1		Krba1
			Slc6a15	Plekhj1		Ncoa5		Krt15
			Smad2	Plvap		Ndrg1		Krt87
			Snai1	Pmaip1		Ndufa6		Krtcap3
			Sncg	Pms2		Nek4		Krtdap
			Sned1	Pola2		Nes		Ky
			Snip1	Polr1b		Neurl3		Kyat3
			Snn	Polr2h		Neurog1		L3mbtl4
			Snx18	Pomgnt2		Nexmif		Lag3
			Snx32	Pomk		Nfasc		Lamc2
			Snx8	Pop5		Nfib		Lancl3
			Socs1	Popdc3		Ngly1		Lap3
			Socs4	Pou3f1		Nin		Lca5
			Sowahb	Pou3f2		Ninj1		Lclat1
			Sox1	Ppil6		Nipal2		Ldha
			Sox11	Ppm1n		Nkain3		Lef1
			Sp9	Ppp1r26		Nkx2-4		Lepr
			Spdye4b	Ppy		Nle1		Lexm
			Specc1l	Prag1		Nmnat3		Lgals1
			Spin1	Prex2		Nmral1		Lhpp
			Sppl2b	Prkag2		Noa1		Liph
			Spry1	Prkg1		Noc2l		Lkaaear1
			Spryd7	Prr36		Nog		Lmo2
			Spty2d1	Prr5l		Notch2		Lnpk
			Srsf12	Prss16		Noxa1		Lonrf3
			Stox2	Psenen		Npepl1		Loxl3
			Suz12	Psma5		Npr3		Lrba
			Syde2	Psmb10		Nrarp		Lrmp
			Syngr4	Psmc2		Nrtn		Lrrc10
			Synm	Pten		Nsun3		Lrrc15
			Syt12	Ptger4		Nt5dc3		Lrrc18
			Taf5	Pth2		Ntf5		Lrrc30
			Tatdn2	Pthlh		Ntmt1		Lrrc38
			Tbc1d4	Ptp4a2		Ntrk2		Lrrc45
			Tbc1d7	Ptpn18		Ntsr2		Lrrc46
			Tc2n	Ptprn2		Nudt16		Lrrc7
			Tcf25	Pus1		Nup214		Lrrcc1
			Tchh	Pusl1		Nup50		Lsm8
			Tcl1	Pxylp1		Obscn		Ly6g6f
			Tecr	Qdpr		Ola1		Lyrm1
			Timm9	Rab11fip5		Olfr658		Lyrm4
			Tle3	Rab33b		Opn3		Lysmd3
			Tmem143	Rab3il1		Osbp2		Lyzl4
			Tmem238	Rab4a		Otub2		Marchf11
			Tmem80	Rad51		Otulinl		Marchf2
			Tnp2	Rap1b		Oxct2b		Mboat1
			Tpp2	Rap2b		Oxsm		Mboat2
			Tradd	Rasgef1a		Pacc1		Mcoln2
			Trim27	Rasgrf2		Pag1		Me3
			Trim28	Rasl10a		Paics		Megf6
			Trim52	Rassf1		Paip2b		Megf9
			Trmo	Rcan3		Papolb		Meig1
			Trmt9b	Rftn1		Pard3b		Meiob
			Trp53bp2	Rgcc		Parp1		Metap1d
			Trpm7	Rhob		Parp6		Metap2
			Tsc22d1	Rhobtb3		Pbrm1		Mettl24
			Tspan5	Rln3		Pcbp3		Mex3b
			Tssk3	Rnf130		Pcbp4		Mfsd13b
			Tssk6	Rnps1		Pccb		Mfsd2a
			Ttc6	Ror2		Pcdhb19		Mfsd2b
			Tuft1	Rpa3		Pcdhb20		Mfsd3
			Tusc1	Rpl13a		Pcdhga10		Mfsd4b1
			Tut4	Rpl36		Pcdhga4		Mgat2
			Txndc16	Rpp14		Pcdhga9		Mgll
			Ube2e1	Rps11		Pcdhgb1		Micall2
			Ubn1	Rps20		Pcdhgb2		Mief2
			Unc45a	Rrn3		Pcdhgb5		Minar1
			Use1	Rrp1b		Pde4a		Mindy3
			Usp16	Rspo4		Pdxdc1		Mknk1
			Usp49	Rtn2		Pdxk		Mllt3
			Vamp9	Rtn4		Peak1		Mlxip
			Virma	Rufy1		Pebp1		Mmachc
			Vps13a	Rxrb		Peg12		Mmp21
			Vwa2	Sall1		Pemt		Mocs2
			Wdhd1	Satb2		Pex10		Morc4
			Wee1	Sav1		Pex2		Mospd3
			Xpo1	Sbf2		Pfn2		Mpp6
			Ybx3	Sbk1		Pga5		Mre11a
			Ydjc	Scap		Pgap1		Mrgbp
			Yeats2	Sdc1		Phf20		Mrm1
			Zbed4	Sdr39u1		Phgdh		Mroh5
			Zbed5	Sec14l5		Phospho1		Mrpl10
			Zbtb10	Selenoi		Phpt1		Mrpl17
			Zbtb12	Sema5b		Phyhipl		Mrpl28
			Zbtb21	Sephs1		Picalm		Mrpl54
			Zc3h18	Serf2		Pigp		Mrps5
			Zcchc7	Serpine1		Pigw		Mrtfb
			Zcwpw1	Setx		Piwil1		Mtch2
			Zfp341	Sf3a2		Pla2g6		Mtfmt
			Zfp367	Sfrp2		Plaat5		Mxra8
			Zfp36l1	Sgce		Plcl1		Myadml2
			Zfp395	Sgpp1		Plek2		Mycn
			Zfp451	Sh2d4b		Plekhb2		Myl7
			Zfp518b	Sh2d5		Plekhh2		Myl9
			Zfp655	Shisal2a		Plekhj1		Mylip
			Zfpm1	Siah1a		Plekhn1		Mynn
			Zic5	Siah2		Plk2		Myod1
			Zkscan16	Sik2		Pm20d2		N4bp3
			Zmym2	Sin3a		Pmaip1		Naga
				Six1		Pmf1		Naglu
				Ska3		Pold1		Nampt
				Skor2		Polg		Nanp
				Slc12a4		Polh		Ncald
				Slc16a1		Polr2b		Ndc1
				Slc16a3		Polr2e		Ndn
				Slc25a38		Polr2j		Ndrg1
				Slc25a39		Polr2m		Ndufaf4
				Slc25a46		Polr3a		Neurl1b
				Slc2a3		Polr3k		Neurod1
				Slc35g1		Pom121l2		Neurog2
				Slc38a2		Ppa1		Ngdn
				Slc38a6		Ppat		Nkapl
				Slc39a11		Pphln1		Nkd2
				Slc39a7		Ppib		Nkx2-9
				Slc43a1		Ppm1l		Nlrp6
				Slc43a2		Ppp1r26		Nmb
				Slc47a2		Ppp1r37		Nmt2
				Slc52a3		Ppp2r1b		Nol4
				Slc6a17		Ppp2r3c		Nop53
				Slx1b		Prcd		Npbwr1
				Smad3		Prelid1		Npdc1
				Smarcc1		Prep		Nprl3
				Smg6		Prkaa2		Nptn
				Smo		Prmt3		Nptx1
				Smpd2		Prok2		Npw
				Smpdl3b		Prorp		Nr2f1
				Smurf2		Prpf3		Nrbp2
				Snapc2		Prps1l3		Nrsn1
